# Supplementary material for: Medium-term outcomes of sacral neuromodulation in patients with refractory overactive bladder: A retrospective single-institution study
Source: PLoS One. 2020 Jul 9;15(7):e0235961. doi: 10.1371/journal.pone.0235961 (PMC7347151; doi:10.1371/journal.pone.0235961)
Supplement: S1 Data — (XLSX) [file pone.0235961.s001.xlsx]

## Sheet: SNM Dataset
serial_number	Gender	BMI_kgm2atpresentation	Race_1cauca_2AA	Parity	Primaryindication_forSNM_text	Symptom_primaryindication_duration_inmonths	Concomitant_pelvicorganprolapse_0no1yes	Recurrent_UTI_0no1yes	Voiding_symptoms_0no1yes	Symptoms_of_SUI_0no1yes	Concomitant_fecalincontinence_0no1yes	Diabetes_0no1yes	Chronicpelvicorbackpain_0no1yes	Menopausal_status_0premeno_1meno	Prior_behavioral_therapy_0no1yes	Prior_botox_0no1yes	Prior_ACH_0no1yes	PNE(1)_vs_Tined lead evaluation(2)	Date_of_PNE_or_tines lead evaluation	Failure_lessthan_50improvement_in_testingperiod_0no1yes	Date_of_stage2_IPGplacement	Final_date_of_failueassessment	Postoperativecomplicationstext	Reoperation_0no_1yes	Revision_0no1yes	Explantation_0no1yes	Success_at_last_followup_0no1yes	Cause_of_explantation	Cause_of_revision	Date_of_explantation	Date_of_Revision	Date_of_lastcontact_followup	Failure_lessthan50_improvement_at_last_followup	@5pointlikert_GRA_at6monthstext	@5pointlikert_GRA_atlongtermtext	@5pointlikert_GRA_atlast_followup	Pads_per_day_baseline	Padsperday_at_last_followup	Age_at_stage1	Followup_duration_in_months_from_stage2	Time_to_explantation_in_months_from_stage2	Time_to_revision_in_months_from_stage2
1	2	42	1	3	UUI	36	0	0	0	0	0	0	0	1	1	0	1	1	2018-07-17	0	2018-09-05	2019-03-01	none	0	0	0	1					2019-03-01	0	4		4	2	1	73.8973	5.8152
2	2	35	1	3	MUI	24	1	0	1	1	0	0	0	1	1	0	1	1	2011-12-06	0	2012-01-09	2018-06-28	none	1	1	0	1		end of battery life		2018-06-13	2018-06-28	0	5	5	5	1	0	59.3183	77.6016		77.1088
3	2	28	1	2	UUI	120	1	0	0	0	0	0	1	1	1	1	1	1	2018-01-19	1																	10		65.7221
4	2	45	1	3	MUI	24	0	0	1	1	0	0	1	1	1	0	1	2	2017-11-06	0	2017-11-20	2018-09-20	infection/wound dehiscence	1	1	1	0	infection	wound dehiscence	2018-09-20	2017-12-22	2018-09-20	1	2		2	2		59.2088	9.98768	9.98768	1.05133
5	2	49	1	5	UUI	60	0	0	0	0	0	1	0	1	1	0	1	1	2013-02-19	0	2013-03-25	2017-10-19	none	1	0	1	1	MRI		2017-12-04		2017-12-12	0	4	4	4	3	1	67.3566	54.8337	56.345
6	2	29	1		UUI	60	0	0	1	1	0	0	0	1	1	0	1	1	2016-09-27	0	2016-11-21	2017-09-06	none	1	0	1	0	decreased device efficacy		2017-10-23		2017-10-31	1	4	3	3	3	3	78.4449	9.49487	11.039
7	2	35	1	3	MUI	24	0	0	1	1	0	0	1	1	1	0	1	1	2017-05-02	1																	5		78.3491
8	2	40	1	1	UUI	24	0	0	0	1	0	0	0	0	1	0	1	1	2016-04-26	0	2016-06-06	2017-03-29	lead migration	1	1	1	0	decreased device efficacy	lead migration	2017-05-15	2016-09-23	2017-05-30	1	3	3	3	3	3	28.1834	9.72485	11.269	3.58111
9	2	47	1	3	MUI	60	1	0	1	1	0	0	0	1	1	0	1	1	2017-03-09	0	2017-04-03	2019-01-21	none	0	0	0	1						0	4	4	4	5	1	75.5181	21.6181
10	2	37	1	3	UUI	24	0	0	1	0	0	1	1	1	1	0	1	1	2017-01-31	0	2017-03-27	2018-08-31	none	0	0	0	1						0	5	5	5	5	0	59.0007	17.1499
11	2	32	1	3	MUI	24	0	0	0	0	0	0	0	1	1	0	1	1	2011-04-04	0	2011-05-16	2017-02-23	none	1	0	1	1	end of battery life		2017-04-10		2017-04-10	0	4	4	4	3	1	61.755	69.3224	70.8337
12	2	40	1	2	UUI	24	0	0	0	1	0	0	0	1	1	0	1	1	2016-12-08	0	2017-01-16	2017-05-18	none	0	0	0	1					2017-05-18	0	4		4	3	1	50.4531	4.00821
13	2	48	1	3	MUI	180	0	0	0	1	0	1	1	1	1	0	1	1	2016-06-23	0	2016-08-08	2016-08-23	none	1	0	1	0	pain		2016-09-07		2016-09-15	1	2		2	3	3	69.295	0.492813	0.985626
14	2	39	1		UUI	48	0	0	0	0	0	0	1	1	1	0	1	1	2014-07-16	0	2014-07-28	2015-05-11	none	1	1	1	1	decreased device efficacy	end of battery life	2016-10-03	2015-12-14	2018-10-31	0	4		4	2	1	53.3634	9.42916	26.2177	16.5585
15	2	32	1		MUI	48	1	1	1	1	1	1	1	1	1	0	1	1	2016-08-23	0	2016-10-10	2018-10-23	none	1	0	1	0	pain		2019-02-15		2019-02-15	1	3	2	2	3		66.8966	24.4107	28.1889
16	2	33	2	0	UUI	60	0	0	0	0	0	1	1	1	1	0	1	1	2016-07-29	0	2016-10-10	2018-10-09	none	0	0	0	1					2018-10-09	0	4	4	4	4	1	60.3395	23.9507
17	2	29	1	3	MUI	12	0	1	1	1	0	0	1	1	1	0	1	1	2016-06-23	0	2016-08-01	2019-01-10	none	0	0	0	1					2019-01-10	0	4	4	4	1	0	60.0794	29.306
18	2	31	1	2	MUI	24	1	0	1	1	0	0	0	1	1	0	1	1	2016-07-29	0	2016-08-29	2017-09-19	none	0	0	0	1						0	5	4	4	1	0	62.0945	12.6817
19	2	52	1	0	MUI	12	0	0	1	1	0	0	0	0	1	0	1	1	2016-07-29	0	2016-08-29	2018-07-05	none	0	0	0	1					2019-02-06	0	5	4	4	3	0	48.1615	22.1766
20	2	29	1	0	UUI	24	0	0	1	0	0	0	0	1	1	0	1	1	2016-06-09	0	2016-07-25	2018-08-27	none	0	0	0	0					2018-08-27	1	3	3	3			55.5866	25.0678
21	2	35	1	4	MUI	60	1	0	1	1	0	1	1	1	1	0	1	1	2011-11-25	0	2016-01-27	2016-05-02	none	1	0	1	1	MRI		2016-05-02		2016-10-26	0	4		4	7		63.8056	3.154	3.154
22	2	42	1		MUI	48	0	0	1	0	0	1	1	1	1	0	1	1	2014-06-10	0	2014-07-21	2018-02-08	none	1	1	0	1		lead migration		2016-10-23	2018-02-18	0	4	5	5	3	0	49.7276	42.6448		27.1047
23	2	43	1	2	MUI	24	1	0	1	1	0	0	0	1	1	0	1	1	2016-04-26	0	2016-05-25	2019-01-25	none	0	0	0	1					2019-01-25	0	5	5	5	4	0	70.6037	32.0329
24	2	29	1		MUI	84	0	0	1	1	0	0	1	1	1	1	1	1	2014-02-19	0	2014-04-21	2016-04-20	none	1	0	1	0	pain		2016-04-20		2016-04-28	1	3	3	3	4	3	48.7995	23.9836	23.9836
25	2	29	1		MUI	24	0	0	1	1	0	0	1	1	1	0	1	1	2016-03-24	0	2016-04-25	2019-02-14	none	0	0	0	1						0	5	5	5	2	0	49.3306	33.6756
26	2	37	2	5	MUI	12	1	0	1	1	1	0	1	0	1	0	1	1	2015-12-15	0	2016-02-29	2018-11-28	none	0	0	0	1					2018-11-28	0	5	5	5	1	0	39.4853	32.9528
27	2	43	1		MUI	60	0	0	1	1	0	0	0	0	1	0	1	1	2010-10-25	0	2010-11-22	2017-10-18	none	1	1	0	1		end of battery life		2016-03-14	2018-12-04	0	5	4	4	3	0	57.5441	82.8583		63.7043
28	2	31	1	1	MUI	24	0	0	1	1	1	0	0	1	1	0	1	1	2012-03-20	0	2012-04-23	2017-10-27	none	1	1	1	0	MRI	end of battery life	2017-11-27	2016-03-21	2018-09-13	1	5	3	3	2	2	63.4908	66.1355	67.154	46.9158
29	2	29	1	3	UUI	36	0	1	1	0	0	0	0	1	1	0	1	1	2016-01-08	0	2016-03-28	2018-03-28	none	0	0	0	1					2018-03-28	0	4	4	4	3	1	74.8939	23.9836
30	2	27	1	1	MUI	24	0	0	1	1	0	0	0	1	1	0	1	1	2016-01-12	1																	5		59.6222
31	2	46	1	2	MUI	36	0	1	1	1	0	1	0	1	1	0	1	1	2015-10-21	0	2015-12-14	2019-02-18	none	0	0	0	1					2019-02-18	0	4	4	4	5	1	65.5934	38.1766
32	2	40	2		MUI	40	0	1	1	1	0	1	1	1	1	1	1	1	2015-08-04	0	2015-10-05	2019-02-22	none	0	0	0	1					2019-02-22	0	4	4	4	3	1	55.0418	40.6078
33	2	35	1	4	UUI	48	0	0	1	0	0	0	0	1	1	0	1	1	2009-07-30	0	2009-09-03	2018-06-07	IPG migration	1	1	0	1		lead migration		2011-01-24	2018-06-07	0	4	4	4	2	0	65.8563	105.101		16.6899
34	2	34	1	4	UUI	120	0	0	1	0	0			1	1	0	1	1	2015-09-09	0	2015-10-05	2019-01-16	none	0	0	0	1					2019-01-16	0	5	5	5	3	0	93.5989	39.3922
35	2	24	1	2	MUI	24	1	0	1	1	0	0	0	1	1	0	1	1	2015-09-30	0	2015-11-16	2016-11-10	none	0	0	0	1					2016-11-10	0	4	4	4	2	0	62.9076	11.8275
36	2	18	1	2	Non obs urin retention, UUI	24	0	0	1	0	0	0	1	1	1	0	1	1	2015-09-10	1																	0		76.7967
37	2	35	1		MUI	72	1	0	1	1	0	0	1	1	1	0	1	1	2015-03-18	0	2015-04-11	2019-01-03	none	0	0	0	1					2019-01-31	0	5	5	5	2	0	64.0958	44.7803
38	2		1		MUI	48	0	1	1	1	1	0	1	1	1	0	1	1	2012-09-26	0	2012-10-23	2015-03-25	none	1	0	1	0	decreased device efficacy		2015-03-25		2015-03-25	1	3	3	3	10	9	71.2991	29.0103	29.0103
39	2	30	1		MUI	120	0	0	1	1	0	0	1	1	1	0	1	1	2015-01-08	0	2015-01-26	2018-06-22	none	0	0	0	1					2018-06-22	0	5	4	4	2	1	53.3388	40.8378
40	2	31	1	1	UUI	24	0	1	1	0	0	0	1	0	1	0	1	1	2015-01-15	0	2015-02-23	2018-03-29	none	0	0	0	1					2018-03-29	0	5	5	5	2	0	48.219	37.1253
41	2		1	3	UUI	24	0	0	0	0	0	1	1	1	1	0	1	1	2014-12-30	0	2017-03-27	2018-08-31	none	0	0	0	1					2018-08-31	0	4	5	5	5	0	56.9117	17.1499
42	2	38	1		OAB dry	48	1	0	0	0	0	0	1	1	1	0	1	1	2014-12-18	1																	0		55.8056
43	2	30	1		OAB dry	36	0	0	0	0	0	0	1	0	1	0	1	1	2014-09-18	0	2014-09-29	2017-08-16	none	0	0	0	1					2017-08-16	0	4	4	4	0	0	44.1506	34.5626
44	2	54	1		OAB dry	48	0	0	1	0	0	1	1	1	1	0	1	1	2014-06-24	0	2014-07-17	2017-10-10	none	0	0	0	1					2017-10-10	0	4	4	4	0	0	52.6133	38.8008
45	2	34	1		MUI	72	1	0	1	1	0	0	1	1	1	1	1	1	2014-01-29	0	2015-05-12	2018-08-10	none	1	1	0	1		end of battery life		2018-07-26	2018-09-25	0	4	4	4	30	1	62.7844	38.9651		38.4723
46	2	46	1		UUI	120	0	0	1	0	1	0	0	1	1	0	1	1	2014-05-12	1																	2		48.0027
47	2	34	1		UUI	24	0	1	1	0	0	0	1	1	1	0	1	1	2014-03-12	0	2014-04-07	2019-02-20	none	0	0	0	1					2019-02-20	0	5	5	5	2	0	54.13	58.4805
48	2		1	3	UUI	24	0	0	1	0	0	1	1	1	1	0	1	1	2013-10-24	0	2013-12-09	2015-05-28	none	0	0	0	0					2015-05-28	1	3	3	3	4	4	71.8905	17.577
49	2	30	1	3	UUI	12	0	0	1	0	0	0	1	0	1	0	1	1	2013-12-10	0	2014-01-13	2019-02-12	none	0	0	0	1					2019-02-12	0	5	5	5	2	1	35.5893	60.9774
50	2		1	3	MUI	144	1	0	1	1	0	1	1	1	1	0	1	1	2013-06-05	0	2013-06-24	2016-08-12	none	0	0	0	1					2016-08-12	0	5	5	5	6	0	73.8152	37.6181
51	2	28	1		UUI	36	0	1	1	0	0	0	1	1	1	1	1	1	2013-01-09	0	2013-03-25	2014-02-06	none	1	0	1	0	decreased device efficacy		2014-04-07		2014-04-07	1	4	3	3	3	3	66.7515	10.4476	12.4189
52	2	30	1		UUI	48	0	0	1	0	0	0	1	1	1	0	1	1	2012-12-27	0	2013-01-21	2018-04-10	none	1	0	1	0	MRI		2018-04-27		2018-04-27	1	4	3	3	3	3	59.1622	62.5873	63.1458
53	2		1	3	UUI	36	0	0	1	0	0	0	0	1	1	0	1	1	2012-09-26	0	2012-11-02	2013-08-26	none	0	0	0	0						1	4	3	3	10	8	81.692	9.7577
54	2		1		UUI	60	0	0	1	0	1	1	1	1	1	0	1	1	2012-11-28	0	2015-01-19	2017-09-11	none	0	0	0	1					2017-09-11	0	4	4	4	4	2	65.0486	31.7372
55	2	34	1	3	MUI	144	1	0	1	1	0	1	0	1	1	0	1	1	2012-05-10	0	2012-07-23	2014-05-01	none	0	0	0	1					2018-11-26	0	3	3	3	3	2	75.2307	21.2567
56	2	34	2		MUI	24	0	0	1	0	0	1	0	1	1	0	1	1	2012-05-10	1																	3		62.2149
57	2		1		MUI	60	0	0	1	1	0	0	0	1	1	0	1	1	2012-05-10	1																	3
58	2	41	1		MUI	36	1	1	1	1	0	0	1	1	1	0	1	2	2011-11-07	0	2011-11-21	2015-09-08	none	0	0	0	1					2017-02-11	0	4	5	5	2	0	74.7242	45.5688
59	2	21	1		MUI	24	0	1	1	1	0	0	1	1	1	0	1	2	2011-11-07	0	2011-11-21	2018-09-18	none	0	0	0	1					2018-07-19	0	5	4	4	3	0	77.076	81.9055
60	2	24	1		UUI	60	0	0	1	0	1	0	0	1	1	0	1	2	2011-08-29	0	2011-09-12	2015-10-21	none	0	0	0	1					2015-10-21	0	4	4	4	3	2	77.4209	49.2813
61	2	20	1	4	UUI	36	0	0	1	0	0	1	0	1	1	0	1	1	2011-07-18	1																	2		82.9541
62	2	28	1	3	MUI	120	0	0	0	1	0	0	0	0	1	0	1	1	2011-04-04	1																	2		38.5517
63	2	20	1		MUI	48	0	0	0	1	0	0	1	1	1	0	1	1	2010-12-13	0	2011-01-17	2011-12-11	lead migration	1	1	1	0	end of battery life	pain	2011-12-14	2011-04-15	2014-05-13	1	3	3	3	2	2	56.4873	10.7762	10.8747	2.89117
64	2		1	4	MUI	120	1	0	1	1	0	1	0	1	1	0	1	1	2010-10-26	0	2010-11-22	2019-01-02	none	0	0	0	1					2019-01-02	0	5	5	5	4	0	74.0123	97.347
65	2	37	2	6	UUI		0	0	0	0	0	1	0	1	1	0	1	1	2009-09-01	0	2009-10-02	2018-03-28	none	0	0	0	1					2018-03-28	0	5	5	5	2	0	66.3162	101.815
66	2		2	4	UUI		0	0	1	0	0			1	1	0	1	1	2009-11-25	1																			83.0637
